# Supplementary material for: ﻿Two new species of Microlicia (Melastomataceae) from unprotected campo rupestre in the western Chapada Diamantina, Bahia, Brazil
Source: PhytoKeys. 2025 Nov 19;266:253–65. doi: 10.3897/phytokeys.266.158601 (PMC12658441; doi:10.3897/phytokeys.266.158601)
Supplement: XML Treatment for Microlicia integra [file phytokeys.266.158601-treatment1.xml]

<!DOCTYPE tp:taxon-treatment
  PUBLIC "-//TaxonX//DTD Taxonomic Treatment Publishing DTD v0 20100105//EN" "tax-treatment-NSO.dtd">
<tp:taxon-treatment xmlns:tp="http://www.plazi.org/taxpub"><tp:treatment-meta><kwd-group><label>Taxon classification</label><kwd>
                <named-content content-type="kingdom">Plantae</named-content>
              </kwd><kwd>
                <named-content content-type="order">Myrtales</named-content>
              </kwd><kwd>
                <named-content content-type="family">Melastomataceae</named-content>
              </kwd></kwd-group><mixed-citation publication-type="journal"><person-group><name><surname>Pacifico</surname><given-names>Ricardo</given-names></name><name><surname>Almeda</surname><given-names>Frank</given-names></name><name><surname>Engels</surname><given-names>Mathias Erich</given-names></name><name><surname>Goldenberg</surname><given-names>Renato</given-names></name></person-group><article-title>﻿Two new species of <italic><tp:taxon-name><tp:taxon-name-part taxon-name-part-type="genus" reg="Microlicia">Microlicia</tp:taxon-name-part></tp:taxon-name></italic> (<tp:taxon-name><tp:taxon-name-part taxon-name-part-type="family">Melastomataceae</tp:taxon-name-part></tp:taxon-name>) from unprotected campo rupestre in the western Chapada Diamantina, Bahia, Brazil</article-title><source>PhytoKeys</source><day>19</day><month>11</month><year>2025</year><volume>266</volume><fpage>253</fpage><lpage>265</lpage><pub-id pub-id-type="doi">10.3897/phytokeys.266.158601</pub-id></mixed-citation></tp:treatment-meta><tp:nomenclature><label>﻿</label><tp:taxon-name><object-id xmlns:xlink="http://www.w3.org/1999/xlink" content-type="arpha" xlink:type="simple">AA525571-A87D-5957-B941-D8C37692E3A6</object-id>
              <tp:taxon-name-part taxon-name-part-type="genus" reg="Microlicia">Microlicia</tp:taxon-name-part>
              <tp:taxon-name-part taxon-name-part-type="species" reg="integra">integra</tp:taxon-name-part>
              <object-id xmlns:xlink="http://www.w3.org/1999/xlink" content-type="ipni" xlink:type="simple">urn:lsid:ipni.org:names:77372162-1</object-id>
            </tp:taxon-name><tp:taxon-authority>R.B.Pacifico, Almeda &amp; R.Goldenb.</tp:taxon-authority><tp:taxon-status xmlns:xlink="http://www.w3.org/1999/xlink" xlink:type="simple">sp. nov.</tp:taxon-status><xref ref-type="fig" rid="F1">Figs 1</xref><xref ref-type="fig" rid="F2">, 2B, C</xref></tp:nomenclature><tp:treatment-sec sec-type="material" id="SECID0EJHAC"><title>Type.</title><p>Brazil • Bahia: Ibitiara. Serra de Ibitiara, Chapada Diamantina, <named-content xmlns:xlink="http://www.w3.org/1999/xlink" content-type="dwc:verbatimCoordinates" xlink:type="simple"><named-content content-type="geo-json" specific-use="{&#34;type&#34;:&#34;Point&#34;,&#34;coordinates&#34;:[-42.092972,-12.597222]}" id="NCID0ESHAC" xlink:type="simple">12°35'50"S, 42°05'34.7"W</named-content></named-content>, 1,218 m, 19 December 2024, fl. fr., <italic>R. Pacifico 736 &amp; I.V. Castro</italic> (holotype: UPCB barcode UPCB0095366!, isotypes: CAS!, HUEFS!, RB!, SPF!).</p><fig id="F1" position="float" orientation="portrait"><object-id xmlns:xlink="http://www.w3.org/1999/xlink" content-type="doi" xlink:type="simple">10.3897/phytokeys.266.158601.figure1</object-id><object-id xmlns:xlink="http://www.w3.org/1999/xlink" content-type="arpha" xlink:type="simple">FF0CBA04-61B2-5BA6-A1E6-E50F1356D57C</object-id><label>Figure 1.</label><caption><p><italic><tp:taxon-name><tp:taxon-name-part taxon-name-part-type="genus" reg="Microlicia">Microlicia</tp:taxon-name-part> <tp:taxon-name-part taxon-name-part-type="species" reg="integra">integra</tp:taxon-name-part></tp:taxon-name></italic>. <bold>A.</bold> Habit; <bold>B.</bold> Leaf adaxial (left) and abaxial (right) surfaces; <bold>C.</bold> Branchlet terminating in a flower at anthesis; <bold>D.</bold> Apical branch terminating in a floral bud; <bold>E.</bold> Flowering hypanthium and calyx lobes; <bold>F.</bold> Petal in adaxial view; <bold>G.</bold> Flower in lateral view; <bold>H.</bold> Antepetalous (left) and antesepalous (right) stamens; <bold>I.</bold> Gynoecium; <bold>J.</bold> Branchlet terminating in a capsule enveloped by the hypanthium. Drawn from R. Pacifico 736 &amp; I.V. Castro.</p></caption><graphic xmlns:xlink="http://www.w3.org/1999/xlink" xlink:href="phytokeys-266-253_article-158601__-g001.jpg" position="float" orientation="portrait" xlink:type="simple" id="oo_1469607.jpg"><uri content-type="original_file" xlink:type="simple">https://binary.pensoft.net/fig/1469607</uri></graphic></fig></tp:treatment-sec><tp:treatment-sec sec-type="diagnosis" id="SECID0EFJAC"><title>Diagnosis.</title><p>Differs from <italic><tp:taxon-name><tp:taxon-name-part taxon-name-part-type="genus" reg="Microlicia">M.</tp:taxon-name-part> <tp:taxon-name-part taxon-name-part-type="species" reg="minima">minima</tp:taxon-name-part></tp:taxon-name></italic> Markgr. by the petiolate leaves (vs. sessile in <italic><tp:taxon-name><tp:taxon-name-part taxon-name-part-type="genus" reg="Microlicia">M.</tp:taxon-name-part> <tp:taxon-name-part taxon-name-part-type="species" reg="minima">minima</tp:taxon-name-part></tp:taxon-name></italic>), each calyx lobe alternating with an eglandular trichome 0.7–1 mm long (vs. these trichomes absent), petals entirely pink (vs. magenta with a cream base) that are 7–11 mm long (vs. 4.5–6 mm long), and dimorphic stamens (vs. isomorphic to subisomorphic).</p></tp:treatment-sec><tp:treatment-sec sec-type="description" id="SECID0EBKAC"><title>Description.</title><p>Copiously branched erect shrubs 0.3–1.3 m tall. Branchlets light green (when fresh), quadrangular, glandular-punctate, the stem angles with inconspicuous narrow wings ca. 0.1 mm wide. Leaves ascending (when fresh), flat, decussate, ca. 2 times longer than the internodes, on short flattened petioles 0.2–0.6 mm long; blades 1.8–3.9(–4.5) × 0.7–1.2(–1.6) mm, narrowly elliptic, papyraceous, both surfaces vivid green when fresh, pale green when dry, base cuneate to attenuate, margin entire, the apex acute to obtuse, 1-nerved from the base, venation slightly impressed on the abaxial surface and inconspicuous on the adaxial surface, both surfaces densely glandular-punctate. Flowers 5-merous on inconspicuous pedicels 0.3–0.4 mm long, solitary, terminal, not clustered at the apex of the branchlets. Hypanthia (at anthesis) 2.4–2.7 mm long, 2.5–3 mm wide at the torus, yellowish green when fresh, turning brown when dry, campanulate, densely glandular-punctate. Calyx tubes 0.1–0.3 mm long; calyx lobes (at anthesis) 1.6–2.0 mm long (excluding apical trichome), 0.9–1.3 mm wide at the base, triangular, apex acute terminating in an eglandular trichome ca. 0.4–0.5 mm long (tardily deciduous), externally glandular-punctate, the margin entire and glabrous, each calyx lobe alternating with an eglandular trichome ca. 0.7–1 mm long (tardily deciduous). Petals 7–11 × 5–7 mm, widely obovate, pink, margin entire, apex rounded to bluntly acute, both surfaces glabrous. Stamens 10, dimorphic; larger (antesepalous) stamens 5, filaments 3.6–4.3 mm long, yellow, pedoconnectives 6.1–6.9 mm long, yellow, appendages 1.3–1.6 mm long, yellow, apex truncate to slightly emarginate, thecae 1.9–2.1 mm long (excluding rostra), oblong, yellow, externally corrugated (polysporangiate), rostra 0.4–0.5 mm long, white, the circular pores 0.2–0.3 mm wide, ventrally inclined; smaller (antepetalous) stamens 5, filaments 3.2–3.8 mm long, yellow, pedoconnectives 2.9–3.3 mm long, yellow, appendages 0.9–1.1 mm long, apex truncate, thecae 1.3–1.6 mm long (excluding rostra), oblong, yellow becoming brownish in post-anthesis, externally corrugated (polysporangiate), rostra 0.3–0.5 mm long, the circular pores 0.1–0.2 mm wide, ventrally inclined. Ovaries ca. 1.6 × 1.3 mm, subglobose, superior, glabrous, 3-locular; styles 7.1–8.5 mm long, linear, pink with a yellow base, stigma punctiform. Loculicidal capsules 2.7–2.9 × 2.3–2.7 mm (immature), ovoid, brownish when dry, initially enveloped by the ± constricted hypanthium at the apex, then tardily rupturing and flaking away with age, the apex not exceeding the torus, dehiscent from the apex to the base, columellas caducous. Seeds not seen.</p></tp:treatment-sec><tp:treatment-sec sec-type="distribution" id="SECID0EGKAC"><title>Distribution, habitat, and phenology.</title><p>Known only from the Serra de Ibitiara (western Bahia; Fig. <xref ref-type="fig" rid="F3">3</xref>), where it has been collected on campo rupestre between 1,096 and 1,218 m elevation (Fig. <xref ref-type="fig" rid="F2">2A</xref>), growing on white sand. Collected flowering and fruiting in September and November.</p><fig id="F2" position="float" orientation="portrait"><object-id xmlns:xlink="http://www.w3.org/1999/xlink" content-type="doi" xlink:type="simple">10.3897/phytokeys.266.158601.figure2</object-id><object-id xmlns:xlink="http://www.w3.org/1999/xlink" content-type="arpha" xlink:type="simple">F6BFC7D1-2355-5B7E-984D-A32514C72817</object-id><label>Figure 2.</label><caption><p><bold>A.</bold> Landscape at the Serra de Ibitiara, Bahia, Brazil; <bold>B, C.</bold><italic><tp:taxon-name><tp:taxon-name-part taxon-name-part-type="genus" reg="Microlicia">Microlicia</tp:taxon-name-part> <tp:taxon-name-part taxon-name-part-type="species" reg="integra">integra</tp:taxon-name-part></tp:taxon-name></italic>; <bold>B.</bold> Habit; <bold>C.</bold> Flowering branches; <bold>D–F.</bold><italic><tp:taxon-name><tp:taxon-name-part taxon-name-part-type="genus" reg="Microlicia">Microlicia</tp:taxon-name-part> <tp:taxon-name-part taxon-name-part-type="species" reg="flavistyla">flavistyla</tp:taxon-name-part></tp:taxon-name></italic>; <bold>D.</bold> Habit; <bold>E.</bold> Branchlet terminating in a flower at anthesis, view from behind; <bold>F.</bold> Branchlet terminating in a flower at anthesis, in lateral view; Photos: <bold>A–C</bold>, by R. Pacifico; <bold>D–F</bold>, by M.E. Engels.</p></caption><graphic xmlns:xlink="http://www.w3.org/1999/xlink" xlink:href="phytokeys-266-253_article-158601__-g002.jpg" position="float" orientation="portrait" xlink:type="simple" id="oo_1469608.jpg"><uri content-type="original_file" xlink:type="simple">https://binary.pensoft.net/fig/1469608</uri></graphic></fig><fig id="F3" position="float" orientation="portrait"><object-id xmlns:xlink="http://www.w3.org/1999/xlink" content-type="doi" xlink:type="simple">10.3897/phytokeys.266.158601.figure3</object-id><object-id xmlns:xlink="http://www.w3.org/1999/xlink" content-type="arpha" xlink:type="simple">EB866B19-74AA-5AA3-B5D0-E13C42B1884B</object-id><label>Figure 3.</label><caption><p>Distribution of <italic><tp:taxon-name><tp:taxon-name-part taxon-name-part-type="genus" reg="Microlicia">Microlicia</tp:taxon-name-part> <tp:taxon-name-part taxon-name-part-type="species" reg="integra">integra</tp:taxon-name-part></tp:taxon-name></italic> and probable relatives. <bold>A.</bold> Brazil with Bahia state highlighted; <bold>B.</bold> Bahia; <bold>C.</bold> Distribution of <italic><tp:taxon-name><tp:taxon-name-part taxon-name-part-type="genus" reg="Microlicia">M.</tp:taxon-name-part> <tp:taxon-name-part taxon-name-part-type="species" reg="integra">integra</tp:taxon-name-part></tp:taxon-name></italic>, <italic><tp:taxon-name><tp:taxon-name-part taxon-name-part-type="genus" reg="Microlicia">M.</tp:taxon-name-part> <tp:taxon-name-part taxon-name-part-type="species" reg="minima">minima</tp:taxon-name-part></tp:taxon-name></italic>, and <italic><tp:taxon-name><tp:taxon-name-part taxon-name-part-type="genus" reg="Microlicia">M.</tp:taxon-name-part> <tp:taxon-name-part taxon-name-part-type="species" reg="pinheiroi">pinheiroi</tp:taxon-name-part></tp:taxon-name></italic> on the Chapada Diamantina and surroundings.</p></caption><graphic xmlns:xlink="http://www.w3.org/1999/xlink" xlink:href="phytokeys-266-253_article-158601__-g003.jpg" position="float" orientation="portrait" xlink:type="simple" id="oo_1469609.jpg"><uri content-type="original_file" xlink:type="simple">https://binary.pensoft.net/fig/1469609</uri></graphic></fig></tp:treatment-sec><tp:treatment-sec sec-type="Recognition" id="SECID0EKOAC"><title>Recognition.</title><p>Overall, <italic><tp:taxon-name><tp:taxon-name-part taxon-name-part-type="genus" reg="Microlicia">M.</tp:taxon-name-part> <tp:taxon-name-part taxon-name-part-type="species" reg="integra">integra</tp:taxon-name-part></tp:taxon-name></italic> can be recognized by its branches and leaves that are glandular-punctate, 1-nerved, and petiolate; reduced blades 1.8–3.9(–4.5) mm long; triangular calyx lobes, each alternating with an eglandular trichome 0.7–1 mm long (tardily deciduous); petals entirely pink, and dimorphic stamens that are entirely yellow.</p><p>Besides <italic><tp:taxon-name><tp:taxon-name-part taxon-name-part-type="genus" reg="Microlicia">M.</tp:taxon-name-part> <tp:taxon-name-part taxon-name-part-type="species" reg="minima">minima</tp:taxon-name-part></tp:taxon-name></italic> (as detailed in the diagnosis), <italic><tp:taxon-name><tp:taxon-name-part taxon-name-part-type="genus" reg="Microlicia">M.</tp:taxon-name-part> <tp:taxon-name-part taxon-name-part-type="species" reg="integra">integra</tp:taxon-name-part></tp:taxon-name></italic> is also morphologically similar to <italic><tp:taxon-name><tp:taxon-name-part taxon-name-part-type="genus" reg="Microlicia">M.</tp:taxon-name-part> <tp:taxon-name-part taxon-name-part-type="species" reg="pinheiroi">pinheiroi</tp:taxon-name-part></tp:taxon-name></italic>. The new species differs by its modally shorter petioles, 0.2–0.6 mm long (vs. 0.6–1 mm long in <italic><tp:taxon-name><tp:taxon-name-part taxon-name-part-type="genus" reg="Microlicia">M.</tp:taxon-name-part> <tp:taxon-name-part taxon-name-part-type="species" reg="pinheiroi">pinheiroi</tp:taxon-name-part></tp:taxon-name></italic>); leaf blades 1.8–3.9(–4.5) mm long (vs. 4–6 mm long); shorter calyx lobes, 1.6–2.0 mm long (vs. 2.4–2.7 mm long); each calyx lobe alternating with an eglandular trichome ca. 0.7–1 mm long (vs. these trichomes absent); and petals entirely pink (vs. magenta with a cream base). Another possible relative is <italic><tp:taxon-name><tp:taxon-name-part taxon-name-part-type="genus" reg="Microlicia">M.</tp:taxon-name-part> <tp:taxon-name-part taxon-name-part-type="species" reg="flavistyla">flavistyla</tp:taxon-name-part></tp:taxon-name></italic>, from which <italic><tp:taxon-name><tp:taxon-name-part taxon-name-part-type="genus" reg="Microlicia">M.</tp:taxon-name-part> <tp:taxon-name-part taxon-name-part-type="species" reg="integra">integra</tp:taxon-name-part></tp:taxon-name></italic> differs by the leaves and calyx lobes eciliate (vs. ciliate with eglandular trichomes), modally narrower leaves 0.8–1.2(–1.6) mm wide (vs. 1.2–3.3 mm wide), each calyx lobe alternating with a deciduous eglandular trichome (vs. these trichomes absent), and fruiting hypanthia not forming a constricted neck above the capsule summit (vs. neck ca. 0.6 mm long). <italic><tp:taxon-name><tp:taxon-name-part taxon-name-part-type="genus" reg="Microlicia">Microlicia</tp:taxon-name-part> <tp:taxon-name-part taxon-name-part-type="species" reg="integra">integra</tp:taxon-name-part></tp:taxon-name></italic> is clearly allopatric with both <italic><tp:taxon-name><tp:taxon-name-part taxon-name-part-type="genus" reg="Microlicia">M.</tp:taxon-name-part> <tp:taxon-name-part taxon-name-part-type="species" reg="minima">minima</tp:taxon-name-part></tp:taxon-name></italic> and <italic><tp:taxon-name><tp:taxon-name-part taxon-name-part-type="genus" reg="Microlicia">M.</tp:taxon-name-part> <tp:taxon-name-part taxon-name-part-type="species" reg="pinheiroi">pinheiroi</tp:taxon-name-part></tp:taxon-name></italic>, with a significant gap between their distributions (Fig. <xref ref-type="fig" rid="F3">3</xref>). It also appears to be parapatric with <italic><tp:taxon-name><tp:taxon-name-part taxon-name-part-type="genus" reg="Microlicia">M.</tp:taxon-name-part> <tp:taxon-name-part taxon-name-part-type="species" reg="flavistyla">flavistyla</tp:taxon-name-part></tp:taxon-name></italic>, although these species grow in different parts of the same mountain range that crosses the municipality of Ibitiara.</p></tp:treatment-sec><tp:treatment-sec sec-type="etymology" id="SECID0EQCAE"><title>Etymology.</title><p>The specific epithet <italic><tp:taxon-name><tp:taxon-name-part taxon-name-part-type="genus" reg="Microlicia"/><tp:taxon-name-part taxon-name-part-type="species" reg="integra">integra</tp:taxon-name-part></tp:taxon-name></italic> comes from the Latin <italic>integer</italic> (“entire, complete”), referring to the fact that this species bears petals that are entirely pink. In contrast, in its closest relative, <italic><tp:taxon-name><tp:taxon-name-part taxon-name-part-type="genus" reg="Microlicia">M.</tp:taxon-name-part> <tp:taxon-name-part taxon-name-part-type="species" reg="minima">minima</tp:taxon-name-part></tp:taxon-name></italic>, the petals have a cream base.</p></tp:treatment-sec><tp:treatment-sec sec-type="material" id="SECID0ENDAE"><title>Additional specimens examined (paratypes).</title><p>Brazil • Bahia: Ibitiara. Cadeia do Espinhaço, Chapada Diamantina, <named-content xmlns:xlink="http://www.w3.org/1999/xlink" content-type="dwc:verbatimCoordinates" xlink:type="simple"><named-content content-type="geo-json" specific-use="{&#34;type&#34;:&#34;Point&#34;,&#34;coordinates&#34;:[-42.092222,-12.588333]}" id="NCID0EWDAE" xlink:type="simple">12°35'18"S, 42°05'32"W</named-content></named-content>, 1,200 m, 6 September 2022, fl., fr., <italic>M.E. Engels 9981 &amp; D. Liebsch</italic> (UPCB!); • Serra de Ibitiara, Chapada Diamantina, <named-content xmlns:xlink="http://www.w3.org/1999/xlink" content-type="dwc:verbatimCoordinates" xlink:type="simple"><named-content content-type="geo-json" specific-use="{&#34;type&#34;:&#34;Point&#34;,&#34;coordinates&#34;:[-42.091889,-12.592222]}" id="NCID0EAEAE" xlink:type="simple">12°35'32"S, 42°05'30.8"W</named-content></named-content>, 1,201 m, 19 December 2024, fl. fr., <italic>R. Pacifico 737 &amp; I.V. Castro</italic> (CAS!, RB!, UPCB!); • Serra de Ibitiara, Chapada Diamantina, <named-content xmlns:xlink="http://www.w3.org/1999/xlink" content-type="dwc:verbatimCoordinates" xlink:type="simple"><named-content content-type="geo-json" specific-use="{&#34;type&#34;:&#34;Point&#34;,&#34;coordinates&#34;:[-42.092083,-12.588306]}" id="NCID0EKEAE" xlink:type="simple">12°35'17.9"S, 42°05'31.5"W</named-content></named-content>, 1,196 m, 19 December 2024, fl. fr., <italic>R. Pacifico 738 &amp; I.V. Castro</italic> (CAS!, RB!, UPCB!).</p></tp:treatment-sec></tp:taxon-treatment>
