# Supplementary material for: ﻿Two new species of Microlicia (Melastomataceae) from unprotected campo rupestre in the western Chapada Diamantina, Bahia, Brazil
Source: PhytoKeys. 2025 Nov 19;266:253–65. doi: 10.3897/phytokeys.266.158601 (PMC12658441; doi:10.3897/phytokeys.266.158601)
Supplement: XML Treatment for Microlicia flavistyla [file phytokeys.266.158601-treatment2.xml]

<!DOCTYPE tp:taxon-treatment
  PUBLIC "-//TaxonX//DTD Taxonomic Treatment Publishing DTD v0 20100105//EN" "tax-treatment-NSO.dtd">
<tp:taxon-treatment xmlns:tp="http://www.plazi.org/taxpub"><tp:treatment-meta><kwd-group><label>Taxon classification</label><kwd>
                <named-content content-type="kingdom">Plantae</named-content>
              </kwd><kwd>
                <named-content content-type="order">Myrtales</named-content>
              </kwd><kwd>
                <named-content content-type="family">Melastomataceae</named-content>
              </kwd></kwd-group><mixed-citation publication-type="journal"><person-group><name><surname>Pacifico</surname><given-names>Ricardo</given-names></name><name><surname>Almeda</surname><given-names>Frank</given-names></name><name><surname>Engels</surname><given-names>Mathias Erich</given-names></name><name><surname>Goldenberg</surname><given-names>Renato</given-names></name></person-group><article-title>﻿Two new species of <italic><tp:taxon-name><tp:taxon-name-part taxon-name-part-type="genus" reg="Microlicia">Microlicia</tp:taxon-name-part></tp:taxon-name></italic> (<tp:taxon-name><tp:taxon-name-part taxon-name-part-type="family">Melastomataceae</tp:taxon-name-part></tp:taxon-name>) from unprotected campo rupestre in the western Chapada Diamantina, Bahia, Brazil</article-title><source>PhytoKeys</source><day>19</day><month>11</month><year>2025</year><volume>266</volume><fpage>253</fpage><lpage>265</lpage><pub-id pub-id-type="doi">10.3897/phytokeys.266.158601</pub-id></mixed-citation></tp:treatment-meta><tp:nomenclature><label>﻿</label><tp:taxon-name><object-id xmlns:xlink="http://www.w3.org/1999/xlink" content-type="arpha" xlink:type="simple">4422FC6F-E6FD-5C64-993E-E93E7FCCC126</object-id>
              <tp:taxon-name-part taxon-name-part-type="genus" reg="Microlicia">Microlicia</tp:taxon-name-part>
              <tp:taxon-name-part taxon-name-part-type="species" reg="flavistyla">flavistyla</tp:taxon-name-part>
              <object-id xmlns:xlink="http://www.w3.org/1999/xlink" content-type="ipni" xlink:type="simple">urn:lsid:ipni.org:names:77372163-1</object-id>
            </tp:taxon-name><tp:taxon-authority>R.B.Pacifico, Almeda &amp; R.Goldenb.</tp:taxon-authority><tp:taxon-status xmlns:xlink="http://www.w3.org/1999/xlink" xlink:type="simple">sp. nov.</tp:taxon-status><xref ref-type="fig" rid="F2">Figs 2D–F</xref><xref ref-type="fig" rid="F4">, 4</xref></tp:nomenclature><tp:treatment-sec sec-type="material" id="SECID0EDGAE"><title>Type.</title><p>Brazil • Bahia: Ibitiara. Cadeia do Espinhaço, Chapada Diamantina, <named-content xmlns:xlink="http://www.w3.org/1999/xlink" content-type="dwc:verbatimCoordinates" xlink:type="simple"><named-content content-type="geo-json" specific-use="{&#34;type&#34;:&#34;Point&#34;,&#34;coordinates&#34;:[-42.061944,-12.529444]}" id="NCID0EMGAE" xlink:type="simple">12°31'46"S, 42°03'43"W</named-content></named-content>, 1,238 m, 15 Jan 2025, fl., <italic>M.E. Engels &amp; D. Liebsch 12720</italic> (holotype: UPCB barcode UPCB0095340!, isotypes: CAS!, RB!).</p><fig id="F4" position="float" orientation="portrait"><object-id xmlns:xlink="http://www.w3.org/1999/xlink" content-type="doi" xlink:type="simple">10.3897/phytokeys.266.158601.figure4</object-id><object-id xmlns:xlink="http://www.w3.org/1999/xlink" content-type="arpha" xlink:type="simple">90B2F6FB-9BCA-5500-ADB5-561D200DCF6B</object-id><label>Figure 4.</label><caption><p><italic><tp:taxon-name><tp:taxon-name-part taxon-name-part-type="genus" reg="Microlicia">Microlicia</tp:taxon-name-part> <tp:taxon-name-part taxon-name-part-type="species" reg="flavistyla">flavistyla</tp:taxon-name-part></tp:taxon-name></italic>. <bold>A.</bold> Habit; <bold>B.</bold> Branchlet terminating in a flower; <bold>C.</bold> Leaf adaxial (left) and abaxial (right) surfaces; <bold>D.</bold> Detail of leaf margin trichome; <bold>E.</bold> Petal in adaxial view; <bold>F.</bold> Floral bud; <bold>G.</bold> Detail of a calyx lobe; <bold>H.</bold> Flower in lateral view; <bold>I.</bold> Antepetalous (left) and antesepalous (right) stamens; <bold>J.</bold> Gynoecium and enveloping hypanthium at anthesis; <bold>K.</bold> Capsule enveloped by the hypanthium. Drawn from <italic>M.E. Engels 12720 &amp; D. Liebsch</italic>.</p></caption><graphic xmlns:xlink="http://www.w3.org/1999/xlink" xlink:href="phytokeys-266-253_article-158601__-g004.jpg" position="float" orientation="portrait" xlink:type="simple" id="oo_1469610.jpg"><uri content-type="original_file" xlink:type="simple">https://binary.pensoft.net/fig/1469610</uri></graphic></fig></tp:treatment-sec><tp:treatment-sec sec-type="diagnosis" id="SECID0EDIAE"><title>Diagnosis.</title><p>Differs from <italic><tp:taxon-name><tp:taxon-name-part taxon-name-part-type="genus" reg="Microlicia">M.</tp:taxon-name-part> <tp:taxon-name-part taxon-name-part-type="species" reg="oligochaeta">oligochaeta</tp:taxon-name-part></tp:taxon-name></italic> Wurdack by the modally shorter leaves, 2.7–4.6 × 1.2–3.3 mm (vs. 4–(5–7) × 3–5 mm in <italic><tp:taxon-name><tp:taxon-name-part taxon-name-part-type="genus" reg="Microlicia">M.</tp:taxon-name-part> <tp:taxon-name-part taxon-name-part-type="species" reg="oligochaeta">oligochaeta</tp:taxon-name-part></tp:taxon-name></italic>), that are imbricate to subimbricate (vs. not imbricate), with both surfaces only glandular-punctate (vs. with sparse eglandular trichomes on both surfaces), 1-nerved (vs. 3-nerved), and flowers with shorter calyx lobes, 1.5–1.9 mm long (vs. 2.7–3.2 mm long), and a yellow style (vs. pink or white).</p></tp:treatment-sec><tp:treatment-sec sec-type="description" id="SECID0E6IAE"><title>Description.</title><p>Copiously branched erect shrubs ca. 0.5 m tall. Branchlets light green (when fresh), quadrangular, glandular-punctate, and sparsely covered with eglandular trichomes 0.5–1.2 mm long, the stem angles unwinged. Leaves ascending (when fresh), flat, decussate, ca. 2 times longer than the internodes, on flattened petioles 0.5–0.8 mm long; blades 2.7–4.6 × 1.2–3.3 mm, elliptic to narrowly elliptic, papyraceous, both surfaces vivid green when fresh, pale green when dry, base cuneate to attenuate, margin entire and ciliate with eglandular trichomes 0.5–1.2 mm long, the apex acute to rounded, 1-nerved from the base, venation slightly impressed on the abaxial surface and inconspicuous on the adaxial surface, both surfaces densely glandular-punctate. Flowers (4-)5-merous on inconspicuous pedicels 0.3–0.4 mm long, solitary, terminal, sometimes clustered at the apex of the branchlets. Hypanthia (at anthesis) 2.6–2.8 mm long, 2.0–2.5 mm wide at the torus, yellowish green when fresh, turning brown when dry, campanulate, densely glandular-punctate. Calyx tubes 0.2–0.4 mm long; calyx lobes (at anthesis) 1.5–1.9 mm long (excluding apical trichome), 0.9–1.1 mm wide at the base, triangular, apex acute terminating in an eglandular, persistent trichome ca. 1.0–1.2 mm long, externally glandular-punctate, the margin entire and ciliate with eglandular trichomes ca. 1.8–2.8 mm long, each calyx lobe also alternating with one or a few eglandular, persistent trichomes ca. 1.8–2.8 mm long. Petals 9–11 × 5–7 mm, widely obovate, pink, margin entire, apex bluntly acute to obtuse or emarginate, both surfaces glabrous. Stamens (8)10, dimorphic, entirely yellow; larger (antesepalous) stamens (4)5, filaments 4.2–4.4 mm long, pedoconnectives 6.6–6.9 mm long, appendages 1.3–1.5 mm long, apex truncate, thecae 2.0–2.4 mm long (excluding the rostrum), oblong, yellow, externally corrugated (polysporangiate), rostra 0.3–0.5 mm long, white, the circular pores 0.1–0.3 mm wide, ventrally inclined; smaller (antepetalous) stamens (4)5, filaments 3.2–3.6 mm long, pedoconnectives 2.7–2.9 mm long, appendages 0.9–1.0 mm long, apex truncate, thecae 1.8–2.0 mm long (excluding rostra), oblong, yellow becoming brownish in post-anthesis, externally corrugated (polysporangiate), rostra 0.3–0.5 mm long, the circular pores 0.1–0.2 mm wide, ventrally inclined. Ovaries ca. 2.1 × 1.4 mm, ovoid, superior, glabrous, 3-locular; styles 6.6–7.1 mm long, linear, yellow, stigma punctiform. Loculicidal capsules 3.6–3.8 × 2.5–2.9 mm when mature, ovoid, brownish when dry, initially enveloped by the constricted hypanthium at the apex (neck ca. 0.6 mm long), then tardily rupturing and flaking away with age, the apex not exceeding the torus, dehiscent from the apex to the base, columellas caducous. Seeds not seen.</p></tp:treatment-sec><tp:treatment-sec sec-type="distribution" id="SECID0EEJAE"><title>Distribution, habitat, and phenology.</title><p>Like <italic><tp:taxon-name><tp:taxon-name-part taxon-name-part-type="genus" reg="Microlicia">M.</tp:taxon-name-part> <tp:taxon-name-part taxon-name-part-type="species" reg="integra">integra</tp:taxon-name-part></tp:taxon-name></italic>, <italic><tp:taxon-name><tp:taxon-name-part taxon-name-part-type="genus" reg="Microlicia">M.</tp:taxon-name-part> <tp:taxon-name-part taxon-name-part-type="species" reg="flavistyla">flavistyla</tp:taxon-name-part></tp:taxon-name></italic> is known only from the Serra de Ibitiara (western Bahia; Fig. <xref ref-type="fig" rid="F5">5</xref>), where it has been found on campo rupestre at 1,238 m elevation (Fig. <xref ref-type="fig" rid="F2">2A</xref>). Collected flowering and fruiting in January.</p><fig id="F5" position="float" orientation="portrait"><object-id xmlns:xlink="http://www.w3.org/1999/xlink" content-type="doi" xlink:type="simple">10.3897/phytokeys.266.158601.figure5</object-id><object-id xmlns:xlink="http://www.w3.org/1999/xlink" content-type="arpha" xlink:type="simple">03820FFC-AACE-527B-ACD2-6BA738EB4FC2</object-id><label>Figure 5.</label><caption><p>Distribution of <italic><tp:taxon-name><tp:taxon-name-part taxon-name-part-type="genus" reg="Microlicia">Microlicia</tp:taxon-name-part> <tp:taxon-name-part taxon-name-part-type="species" reg="flavistyla">flavistyla</tp:taxon-name-part></tp:taxon-name></italic> and probable relatives. <bold>A.</bold> Brazil with Bahia state highlighted; <bold>B.</bold> Bahia; <bold>C.</bold> Distribution of <italic><tp:taxon-name><tp:taxon-name-part taxon-name-part-type="genus" reg="Microlicia">M.</tp:taxon-name-part> <tp:taxon-name-part taxon-name-part-type="species" reg="flavistyla">flavistyla</tp:taxon-name-part></tp:taxon-name></italic>, <italic><tp:taxon-name><tp:taxon-name-part taxon-name-part-type="genus" reg="Microlicia">M.</tp:taxon-name-part> <tp:taxon-name-part taxon-name-part-type="species" reg="oligochaeta">oligochaeta</tp:taxon-name-part></tp:taxon-name></italic>, and <italic><tp:taxon-name><tp:taxon-name-part taxon-name-part-type="genus" reg="Microlicia">M.</tp:taxon-name-part> <tp:taxon-name-part taxon-name-part-type="species" reg="wurdackiana">wurdackiana</tp:taxon-name-part></tp:taxon-name></italic> on the Chapada Diamantina.</p></caption><graphic xmlns:xlink="http://www.w3.org/1999/xlink" xlink:href="phytokeys-266-253_article-158601__-g005.jpg" position="float" orientation="portrait" xlink:type="simple" id="oo_1469611.jpg"><uri content-type="original_file" xlink:type="simple">https://binary.pensoft.net/fig/1469611</uri></graphic></fig></tp:treatment-sec><tp:treatment-sec sec-type="Recognition" id="SECID0EHMAE"><title>Recognition.</title><p><italic><tp:taxon-name><tp:taxon-name-part taxon-name-part-type="genus" reg="Microlicia">Microlicia</tp:taxon-name-part> <tp:taxon-name-part taxon-name-part-type="species" reg="flavistyla">flavistyla</tp:taxon-name-part></tp:taxon-name></italic> can be recognized by its 1-nerved, petiolate leaves, measuring 2.7–4.6 × 1.2–3.3 mm, with eglandular trichomes 0.5–1.2 mm long restricted to the margins; flowers with pink petals and yellow stamens and style; and polysporangiate anthers.</p><p>In addition to its similarities with <italic><tp:taxon-name><tp:taxon-name-part taxon-name-part-type="genus" reg="Microlicia">M.</tp:taxon-name-part> <tp:taxon-name-part taxon-name-part-type="species" reg="oligochaeta">oligochaeta</tp:taxon-name-part></tp:taxon-name></italic> (see diagnosis), it also resembles <italic><tp:taxon-name><tp:taxon-name-part taxon-name-part-type="genus" reg="Microlicia">M.</tp:taxon-name-part> <tp:taxon-name-part taxon-name-part-type="species" reg="wurdackiana">wurdackiana</tp:taxon-name-part></tp:taxon-name></italic> but differs in that its leaf blades are narrowly elliptic (vs. orbicular-elliptic), glandular-punctate on both surfaces (vs. covered with eglandular trichomes ca. 0.3 mm long on both surfaces), hypanthia only glandular-punctate (vs. densely covered with eglandular trichomes), and calyx lobes ciliate with trichomes 1.8–2.8 mm long (vs. margin of calyx lobes fringed and glandular-punctate). Like <italic><tp:taxon-name><tp:taxon-name-part taxon-name-part-type="genus" reg="Microlicia">M.</tp:taxon-name-part> <tp:taxon-name-part taxon-name-part-type="species" reg="integra">integra</tp:taxon-name-part></tp:taxon-name></italic>, <italic><tp:taxon-name><tp:taxon-name-part taxon-name-part-type="genus" reg="Microlicia">M.</tp:taxon-name-part> <tp:taxon-name-part taxon-name-part-type="species" reg="flavistyla">flavistyla</tp:taxon-name-part></tp:taxon-name></italic> is also evidently allopatric with its morphologically closest relatives (Fig. <xref ref-type="fig" rid="F5">5</xref>). For a comparison with <italic><tp:taxon-name><tp:taxon-name-part taxon-name-part-type="genus" reg="Microlicia">M.</tp:taxon-name-part> <tp:taxon-name-part taxon-name-part-type="species" reg="integra">integra</tp:taxon-name-part></tp:taxon-name></italic>, see comments under that species.</p></tp:treatment-sec><tp:treatment-sec sec-type="etymology" id="SECID0EVOAE"><title>Etymology.</title><p>The specific epithet <italic><tp:taxon-name><tp:taxon-name-part taxon-name-part-type="genus" reg="Microlicia"/><tp:taxon-name-part taxon-name-part-type="species" reg="flavistyla">flavistyla</tp:taxon-name-part></tp:taxon-name></italic> is derived from the Latin <italic>flavus</italic> (“yellow”) and <italic>stylus</italic> (“style”), referring to the species’ distinctive yellow styles. This contrasts with its closest relatives, in which the styles are pink or white.</p></tp:treatment-sec><tp:treatment-sec sec-type="Additional specimen examined (paratype)" id="SECID0EJPAE"><title>Additional specimen examined (paratype).</title><p>Brazil • Bahia: Ibitiara. Cadeia do Espinhaço, Chapada Diamantina, <named-content xmlns:xlink="http://www.w3.org/1999/xlink" content-type="dwc:verbatimCoordinates" xlink:type="simple"><named-content content-type="geo-json" specific-use="{&#34;type&#34;:&#34;Point&#34;,&#34;coordinates&#34;:[-42.061944,-12.529444]}" id="NCID0ESPAE" xlink:type="simple">12°31'46"S, 42°03'43"W</named-content></named-content>, 1,238 m, 15 January 2025, fr., <italic>M.E. Engels 12717 &amp; D. Liebsch</italic> (CAS!, RB!, UPCB!).</p></tp:treatment-sec><tp:treatment-sec sec-type="Notes on the conservation of M. integra and M. flavistyla" id="SECID0EZPAE"><title>Notes on the conservation of <italic><tp:taxon-name><tp:taxon-name-part taxon-name-part-type="genus" reg="Microlicia">M.</tp:taxon-name-part> <tp:taxon-name-part taxon-name-part-type="species" reg="integra">integra</tp:taxon-name-part></tp:taxon-name></italic> and <italic><tp:taxon-name><tp:taxon-name-part taxon-name-part-type="genus" reg="Microlicia">M.</tp:taxon-name-part> <tp:taxon-name-part taxon-name-part-type="species" reg="flavistyla">flavistyla</tp:taxon-name-part></tp:taxon-name></italic>.</title><p>Considering that the study area is poorly explored, we opted to classify both species described in this manuscript as Data Deficient (<abbrev xmlns:xlink="http://www.w3.org/1999/xlink" xlink:title="Data Deficient" id="ABBRID0EWQAE" xlink:type="simple">DD</abbrev>) according to the <xref ref-type="bibr" rid="B10">IUCN (2024)</xref> criteria. The discovery of these species, along with two other taxa recently described from the campo rupestre areas of Ibitiara (<xref ref-type="bibr" rid="B5">Engels et al. 2023</xref>; <xref ref-type="bibr" rid="B9">Gonzaga et al. 2023</xref>), highlights the urgent need for systematic floristic inventories, which are essential for an objective assessment of natural resources and the necessity of establishing new conservation units. We believe that given the heterogeneity of natural landscapes in the region, populations of additional plant species may also require protection, particularly in areas of rocky outcrops and campo rupestre habitats developed on white quartz sand substrates. The campo rupestre vegetation in this region seems to be markedly heterogeneous, and although the two new species were found on nearby mountains, they were never recorded co-occurring at the same site.</p><p>Initial expeditions to the campo rupestre areas of Ibitiara were motivated by the need to conduct environmental impact studies required for the installation of wind farms in the region. Although wind energy is often promoted as a sustainable alternative, the construction and operation of wind farms can have profound ecological impacts, particularly in sensitive mountainous ecosystems of Brazil. In the northeastern region, a considerable number of wind energy projects have been established at the expense of native vegetation, leading to habitat loss and landscape alteration (<xref ref-type="bibr" rid="B27">Turkovska et al. 2020</xref>). As highlighted by <xref ref-type="bibr" rid="B13">Neri et al. (2019)</xref> and <xref ref-type="bibr" rid="B22">Paulino et al. (2023)</xref>, the rapid expansion of wind energy infrastructure must be guided by integrated conservation planning, ensuring that renewable energy development does not come at the cost of biodiversity loss, ecosystem collapse, and social conflicts.</p></tp:treatment-sec><tp:treatment-sec><!--Section generated to contain objects referenced in tp:taxon-treatment.--><fig id="F2" position="float" orientation="portrait"><object-id xmlns:xlink="http://www.w3.org/1999/xlink" content-type="doi" xlink:type="simple">10.3897/phytokeys.266.158601.figure2</object-id><object-id xmlns:xlink="http://www.w3.org/1999/xlink" content-type="arpha" xlink:type="simple">F6BFC7D1-2355-5B7E-984D-A32514C72817</object-id><label>Figure 2.</label><caption><p><bold>A.</bold> Landscape at the Serra de Ibitiara, Bahia, Brazil; <bold>B, C.</bold><italic><tp:taxon-name><tp:taxon-name-part taxon-name-part-type="genus" reg="Microlicia">Microlicia</tp:taxon-name-part> <tp:taxon-name-part taxon-name-part-type="species" reg="integra">integra</tp:taxon-name-part></tp:taxon-name></italic>; <bold>B.</bold> Habit; <bold>C.</bold> Flowering branches; <bold>D–F.</bold><italic><tp:taxon-name><tp:taxon-name-part taxon-name-part-type="genus" reg="Microlicia">Microlicia</tp:taxon-name-part> <tp:taxon-name-part taxon-name-part-type="species" reg="flavistyla">flavistyla</tp:taxon-name-part></tp:taxon-name></italic>; <bold>D.</bold> Habit; <bold>E.</bold> Branchlet terminating in a flower at anthesis, view from behind; <bold>F.</bold> Branchlet terminating in a flower at anthesis, in lateral view; Photos: <bold>A–C</bold>, by R. Pacifico; <bold>D–F</bold>, by M.E. Engels.</p></caption><graphic xmlns:xlink="http://www.w3.org/1999/xlink" xlink:href="phytokeys-266-253_article-158601__-g002.jpg" position="float" orientation="portrait" xlink:type="simple" id="oo_1469608.jpg"><uri content-type="original_file" xlink:type="simple">https://binary.pensoft.net/fig/1469608</uri></graphic></fig></tp:treatment-sec><ref-list><ref id="B10"><mixed-citation xmlns:xlink="http://www.w3.org/1999/xlink" xlink:type="simple">IUCN (<year>2024</year>) Guidelines for Using the IUCN Red List Categories and Criteria. Version 16. Prepared by the Standards and Petitions Committee. <ext-link xlink:href="https://www.iucnredlist.org/documents/RedListGuidelines.pdf" ext-link-type="uri" xlink:type="simple">https://www.iucnredlist.org/documents/RedListGuidelines.pdf</ext-link></mixed-citation></ref><ref id="B5"><mixed-citation xmlns:xlink="http://www.w3.org/1999/xlink" xlink:type="simple"><person-group><name name-style="western"><surname>Engels</surname><given-names>ME</given-names></name><name name-style="western"><surname>Smidt</surname><given-names>EDC</given-names></name><name name-style="western"><surname>Leme</surname><given-names>EMC</given-names></name></person-group> (<year>2023</year>) <article-title><italic><tp:taxon-name><tp:taxon-name-part taxon-name-part-type="genus">Forzzaea</tp:taxon-name-part> <tp:taxon-name-part taxon-name-part-type="species">bahiana</tp:taxon-name-part></tp:taxon-name></italic> (<tp:taxon-name><tp:taxon-name-part taxon-name-part-type="family">Bromeliaceae</tp:taxon-name-part></tp:taxon-name>: <tp:taxon-name><tp:taxon-name-part taxon-name-part-type="subfamily">Bromelioideae</tp:taxon-name-part></tp:taxon-name>): a new species from the Caatinga of northeastern Brazil.</article-title><source>Phytotaxa</source><volume>618</volume>: <fpage>202</fpage>–<lpage>208</lpage>. <ext-link xlink:href="10.11646/phytotaxa.618.2.10" ext-link-type="doi" xlink:type="simple">https://doi.org/10.11646/phytotaxa.618.2.10</ext-link></mixed-citation></ref><ref id="B9"><mixed-citation xmlns:xlink="http://www.w3.org/1999/xlink" xlink:type="simple"><person-group><name name-style="western"><surname>Gonzaga</surname><given-names>DR</given-names></name><name name-style="western"><surname>Liebsch</surname><given-names>D</given-names></name><name name-style="western"><surname>Engels</surname><given-names>ME</given-names></name></person-group> (<year>2023</year>) <article-title><italic><tp:taxon-name><tp:taxon-name-part taxon-name-part-type="genus">Arrojadoa</tp:taxon-name-part> <tp:taxon-name-part taxon-name-part-type="species">flava</tp:taxon-name-part></tp:taxon-name></italic> (<tp:taxon-name><tp:taxon-name-part taxon-name-part-type="family">Cactaceae</tp:taxon-name-part></tp:taxon-name>, <tp:taxon-name><tp:taxon-name-part taxon-name-part-type="subfamily">Cactoideae</tp:taxon-name-part></tp:taxon-name>), a new yellow flowered species from the Brazilian flora.</article-title><source>Phytotaxa</source><volume>597</volume>: <fpage>73</fpage>–<lpage>79</lpage>. <ext-link xlink:href="10.11646/phytotaxa.597.1.8" ext-link-type="doi" xlink:type="simple">https://doi.org/10.11646/phytotaxa.597.1.8</ext-link></mixed-citation></ref><ref id="B27"><mixed-citation xmlns:xlink="http://www.w3.org/1999/xlink" xlink:type="simple"><person-group><name name-style="western"><surname>Turkovska</surname><given-names>O</given-names></name><name name-style="western"><surname>Castro</surname><given-names>G</given-names></name><name name-style="western"><surname>Klingler</surname><given-names>M</given-names></name><name name-style="western"><surname>Nitsch</surname><given-names>F</given-names></name><name name-style="western"><surname>Regner</surname><given-names>P</given-names></name><name name-style="western"><surname>Soterroni</surname><given-names>A</given-names></name><name name-style="western"><surname>Schmidt</surname><given-names>J</given-names></name></person-group> (<year>2020</year>) Land-use impacts of Brazilian wind power expansion. Environmental Research Letters 16: 024010. <ext-link xlink:href="10.1088/1748-9326/abd12f" ext-link-type="doi" xlink:type="simple">https://doi.org/10.1088/1748-9326/abd12f</ext-link></mixed-citation></ref><ref id="B13"><mixed-citation xmlns:xlink="http://www.w3.org/1999/xlink" xlink:type="simple"><person-group><name name-style="western"><surname>Neri</surname><given-names>M</given-names></name><name name-style="western"><surname>Jameli</surname><given-names>D</given-names></name><name name-style="western"><surname>Bernard</surname><given-names>E</given-names></name><name name-style="western"><surname>Melo</surname><given-names>F</given-names></name></person-group> (<year>2019</year>) <article-title>Green versus green? Averting potential conflicts between wind power generation and biodiversity conservation in Brazil.</article-title><source>Perspectives in Ecology and Conservation</source><volume>17</volume>: <fpage>131</fpage>–<lpage>135</lpage>. <ext-link xlink:href="10.1016/j.pecon.2019.08.004" ext-link-type="doi" xlink:type="simple">https://doi.org/10.1016/j.pecon.2019.08.004</ext-link></mixed-citation></ref><ref id="B22"><mixed-citation xmlns:xlink="http://www.w3.org/1999/xlink" xlink:type="simple"><person-group><name name-style="western"><surname>Paulino</surname><given-names>SR</given-names></name><name name-style="western"><surname>Paz</surname><given-names>AVS</given-names></name><name name-style="western"><surname>Castilho</surname><given-names>AF</given-names></name><name name-style="western"><surname>Nascimento</surname><given-names>DB</given-names></name><name name-style="western"><surname>Santos</surname><given-names>MQ</given-names></name><name name-style="western"><surname>Delatore</surname><given-names>NLM</given-names></name><name name-style="western"><surname>Teixeira</surname><given-names>RG</given-names></name></person-group> (<year>2023</year>) <article-title>Socio-environmental conflicts and the implantation of wind farms in the Brazilian Northeast.</article-title><source>Sustentabilidade em Debate</source><volume>14</volume>: <fpage>21</fpage>–<lpage>51</lpage>. <ext-link xlink:href="10.18472/SustDeb.v14n3.2023.50468" ext-link-type="doi" xlink:type="simple">https://doi.org/10.18472/SustDeb.v14n3.2023.50468</ext-link></mixed-citation></ref></ref-list></tp:taxon-treatment>
